# Supplementary material for: Malignancy Associated with Low-Risk HPV6 and HPV11: A Systematic Review and Implications for Cancer Prevention
Source: Cancers (Basel). 2023 Aug 11;15(16):4068. doi: 10.3390/cancers15164068 (PMC10452364; doi:10.3390/cancers15164068)
Supplement: Supplementary file 1 [file cancers-15-04068-s001.zip]

Archive with 1 entries (1 files):
- cancers-2509817-supplementary.pdf
